# Supplementary material for: Enhanced meta-heuristic optimization of resource efficiency in multi-relay underground wireless sensor networks
Source: PeerJ Comput Sci. 2023 Apr 27;9:e1357. doi: 10.7717/peerj-cs.1357 (PMC10280650; doi:10.7717/peerj-cs.1357)
Supplement: Supplemental Information 1 — For an UWSN consisting of a source node and five relay nodes, and given initial batteries with 3w, the proposed algorithm is applied to compute the optimal resource efficiency function at each packet transmission. The treatment is averaged over 1,000 iterations and repeated until batteries drains. [file peerj-cs-09-1357-s001.m]

% 2023
% 
% Project Title: Enhanced meta-heuristic optimization of resource 
% efficiency in multi-relay underground wireless sensor networks

% Developer: Mariem Ayedi
% 
% Contact Info: m.ayedi@psau.edu.sa
%


clear all
close all
clc
format short


teb=[];vv=[];
tebii=[];
tebconv=[];
teb_ee=[];teb_se=[];
teb_re=[];tebconv_ee=[];
tebconv_se=[];
tebconv_re=[];
teb_batEr=[];
teb_batEs=[];
teb_relay=[];

teb_Er=[];
teb_Es=[];


tabSNRdB=[ 15]; 
N=20;
iteratio=1000;
N0vect=[10^-12];
pu=0.0500 ;  % 0.1000    0.1500    0.2000    0.2500 ];
gamma=[ 0.125]; %0.015 0.02 0.025 0.03 0.035 0.04]% 0.1000    0.1500    0.2000    0.2500 ];
% 0.05 - 0.5
nbr=5;
bd=[300*10^6 ];

for d=1:length(pu)
d
som_rate=0;
som_teb=0;

som_rate_ee=0;
som_rate_Es=0;
som_rate_Er=0;

som_rate_se=0;
som_rate_re=0;

som_bat_Es=0;
som_bat_Er=0;

conv_ee=zeros(1,10);
conv_se=zeros(1,10);
conv_re=zeros(1,10);

ii=0;
som_BestCost=0;
for it=1:1:iteratio
    
EiniS=3;   
EiniR1=3;
EiniR2=3;
EiniR3=3;
EiniR4=3;
EiniR5=3;
while EiniS>0.005 && EiniR1 > 0.005 && EiniR2 > 0.005 && EiniR3 > 0.005 && EiniR4 > 0.005 && EiniR5 > 0.005
%for ii=1:2
    ii=ii+1;
    
N0=N0vect;

Lsr1_db=  36.3154;

Lr1d_db=  51.6983 ;

Lsr2_db=  34.7410;

Lr2d_db=  50.8535;

Lsr3_db=  30.3591 ;

Lr3d_db= 50.1112 ;

Lsr4_db= 28.7797;
 
Lr4d_db= 49.5239;

Lsr5_db =28.7797;

Lr5d_db = 49.1443;
 
Lsr1=10^(-Lsr1_db/10);

Lr1d=10^(-Lr1d_db/10);

Lsr2=10^(-Lsr2_db/10);

Lr2d=10^(-Lr2d_db/10);

Lsr3=10^(-Lsr3_db/10);

Lr3d=10^(-Lr3d_db/10);

Lsr4=10^(-Lsr4_db/10);

Lr4d=10^(-Lr4d_db/10);

Lsr5=10^(-Lsr5_db/10);

Lr5d=10^(-Lr5d_db/10);

hsr1= sqrt(Lsr1/2)*(randn(1)+1i*randn(1));

hsr2= sqrt(Lsr2/2)*(randn(1)+1i*randn(1));

hsr3= sqrt(Lsr3/2)*(randn(1)+1i*randn(1));

hsr4= sqrt(Lsr4/2)*(randn(1)+1i*randn(1));

hsr5= sqrt(Lsr5/2)*(randn(1)+1i*randn(1));


hr1d= sqrt(Lr1d/2)*(randn(1)+1i*randn(1)); 

hr2d= sqrt(Lr2d/2)*(randn(1)+1i*randn(1)); 

hr3d= sqrt(Lr3d/2)*(randn(1)+1i*randn(1)); 

hr4d= sqrt(Lr4d/2)*(randn(1)+1i*randn(1)); 

hr5d= sqrt(Lr5d/2)*(randn(1)+1i*randn(1));

B=bd;
emax=pu(d);

beta=2.1;
ub =[emax;emax;emax;emax;emax;emax];
lb=[0.005 ; 0.005; 0.005 ; 0.005; 0.005 ; 0.005];
dim=6;

Max_iter=10;


snr1= @(x) ((1/(x(1)*abs(hsr1)^2+N0))*x(1)*x(2)*abs(hsr1)^2*abs(hr1d)^2) / ( B*N0*((1/(x(1)*abs(hsr1)^2+N0))*x(2)*abs(hr1d)^2 +1) );
snr2= @(x) ((1/(x(1)*abs(hsr2)^2+N0))*x(1)*x(3)*abs(hsr2)^2*abs(hr2d)^2) / ( B*N0*((1/(x(1)*abs(hsr2)^2+N0))*x(3)*abs(hr2d)^2 +1) );
snr3= @(x) ((1/(x(1)*abs(hsr3)^2+N0))*x(1)*x(4)*abs(hsr3)^2*abs(hr3d)^2) / ( B*N0*((1/(x(1)*abs(hsr3)^2+N0))*x(4)*abs(hr3d)^2 +1) );
snr4= @(x) ((1/(x(1)*abs(hsr4)^2+N0))*x(1)*x(5)*abs(hsr4)^2*abs(hr4d)^2) / ( B*N0*((1/(x(1)*abs(hsr4)^2+N0))*x(5)*abs(hr4d)^2 +1) );
snr5= @(x) ((1/(x(1)*abs(hsr5)^2+N0))*x(1)*x(6)*abs(hsr5)^2*abs(hr5d)^2) / ( B*N0*((1/(x(1)*abs(hsr5)^2+N0))*x(6)*abs(hr5d)^2 +1) );

ee= @(x) B * log2( 1+ snr1(x) +snr2(x) + snr3(x)+ snr4(x)  + snr5(x) ) / (x(1)+ x(2)+ x(3)+ x(4)+ x(5)+ x(6));
se= @(x) log2( 1+  snr1(x) +snr2(x) + snr3(x)+ snr4(x)+ snr5(x) ) ;
re= @(x) ee(x)+  beta*(B/(6*emax))*se(x);


z=re;
HCSSC;
%SSAorig;
som_rate_re=som_rate_re+FoodFitness;  
conv_re=conv_re+Convergence_curve;

EiniS= EiniS- FoodPosition(1) ;   
EiniR1= EiniR1- FoodPosition(2);
EiniR2= EiniR2- FoodPosition(3);
EiniR3= EiniR3- FoodPosition(4);
EiniR4= EiniR4- FoodPosition(5);
EiniR5= EiniR5- FoodPosition(6);


ub =emax;
lb=0.005;
% WOA;
% som_rate_re=som_rate_re+Leader_score;
% EiniS= EiniS- Leader_pos(1) ;
% EiniR1= EiniR1- Leader_pos(2);
% EiniR2= EiniR2- Leader_pos(3);
% EiniR3= EiniR3- Leader_pos(4);
% EiniR4= EiniR4- Leader_pos(5);
% EiniR5= EiniR5- Leader_pos(6);

% abc
% som_rate_re=som_rate_re+BestSol.Cost;
% EiniS= EiniS- BestSol.Position(1) ;   
% EiniR1= EiniR1- BestSol.Position(2);
% EiniR2= EiniR2- BestSol.Position(3);
% EiniR3= EiniR3- BestSol.Position(4);
% EiniR4= EiniR4- BestSol.Position(5);
% EiniR5= EiniR5- BestSol.Position(6);


% DA;
% som_rate_re=som_rate_re+Best_score;
% EiniS= EiniS- Best_pos(1) ;   
% EiniR1= EiniR1- Best_pos(2);
% EiniR2= EiniR2- Best_pos(3);
% EiniR3= EiniR3- Best_pos(4);
% EiniR4= EiniR4- Best_pos(5);
% EiniR5= EiniR5- Best_pos(6);

% 
% pso;
% som_rate_re=som_rate_re+GlobalBest.Cost;  % maximum of ee
% %conv_re=conv_re+BestCost;
% EiniS= EiniS- GlobalBest.Position(1) ;   
% EiniR1= EiniR1- GlobalBest.Position(2);
% EiniR2= EiniR2- GlobalBest.Position(3);
% EiniR3= EiniR3- GlobalBest.Position(4);
% EiniR4= EiniR4- GlobalBest.Position(5);
% EiniR5= EiniR5- GlobalBest.Position(6);

%som_bat_Es= som_bat_Es+ EiniS;
%som_bat_Er= som_bat_Er+  EiniR1+ EiniR2+ EiniR3+ EiniR4+ EiniR5;

end

%v(it)=som_rate_re;
end
avg_conv_ee=conv_ee/iteratio;
avg_conv_se=conv_se/iteratio;
avg_conv_re=conv_re/iteratio;
avg_ii=ii/iteratio;
  


avg_rate_re=som_rate_re/iteratio;
teb_re=[teb_re,avg_rate_re]; 
tebii=[tebii,avg_ii]; 


tebconv_ee=[tebconv_ee,avg_conv_ee];
tebconv_se=[tebconv_se,avg_conv_se];
tebconv_re=[tebconv_re,avg_conv_re];


end 
tebconv_re
teb_re
